# Supplementary material for: Downregulation of ciRNA‐ Kat6b in dorsal spinal horn is required for neuropathic pain by regulating Kcnk1 in miRNA‐26a‐dependent manner
Source: CNS Neurosci Ther. 2023 May 5;29(10):2955–71. doi: 10.1111/cns.14235 (PMC10493661; doi:10.1111/cns.14235)
Supplement: Supplementary file 1 — Table S1 [file CNS-29-2955-s003.xlsx]

## Sheet: Sheet1
Table S1. Differential ciRNAs
circRNA-ID	Gene	Length	Exons	log2FC	p-value
mmu_circ_0007161	Fam59a	1173	1	-5.89463	0.00545927
mmu_circ_0000856	Fhod3	174	2	-5.70735	0.0107888
chr1:162231653-162274539:-	Tet2	3206	1	-5.46384	0.0243864
chr16:37121798-37216070:-	Map4k2	417	6	-5.41556	0.033078
mmu_circ_0010472	Efnb2	284	1	-5.36499	0.0396157
chr9:4664767-4665007:-	Npas2	388	4	-5.31702	0.0480581
chr11:62376634-62383375:-	Scfd2	426	2	-5.31182	0.043027
mmu_circ_0008006	Snd1	724	6	-5.31182	0.043027
mmu_circ_0015034	Galnt13	546	3	-3.96943	0.00452035
mmu_circ_0000032	Rims1	280	2	-3.75491	0.00980941
mmu_circ_0012777	Asxl3	635	6	-3.72481	0.0135985
mmu_circ_0013252	Cntnap5a	983	5	-3.57565	0.0200476
mmu_circ_0010022	Hivep1	197	2	-3.5206	0.0267406
mmu_circ_0008589	Ccdc132	557	7	-3.48203	0.0269698
mmu_circ_0000850	9130011E15Rik	286	3	-3.44756	0.0354316
chr15:34999830-35115645:-	Zcchc11	1469	6	-3.44756	0.0354316
mmu_circ_0008082	D030016E14Rik	454	5	-3.42571	0.0367898
mmu_circ_0000456	Atp2c1	1937	19	-3.42329	0.0360973
mmu_circ_0001435	Prdm5	435	4	-3.36455	0.0393097
mmu_circ_0000957	Als2	582	4	-3.03199	0.0167184
mmu_circ_0011033	Itch	293	2	-2.98664	0.0175045
mmu_circ_0001675	Dopey2	257	2	-2.96221	0.0216394
mmu_circ_0015203	Agap1	377	3	-2.71782	0.0139814
mmu_circ_0013498	Snap47	1134	3	-2.66814	0.0143288
mmu_circ_0008828	Pbrm1	2150	9	-2.64636	0.00564303
mmu_circ_0009461	Fndc3a	214	2	-2.42581	0.0430306
mmu_circ_0006471	Hira	360	4	-2.42581	0.0430306
mmu_circ_0003155	Myo5b	317	2	-2.21743	0.0220667
mmu_circ_0005194	Fmn1	1994	2	-1.7835	0.045146
mmu_circ_0000554	Zfp827	2331	7	-1.68861	0.0121103
mmu_circ_0000505	Tmem44	472	4	-1.43564	0.0479852
chr15:39345309-39535981:+	Apbb2	485	5	-1.30992	0.0444557
mmu_circ_0000505	Myst4	873	1	-1.10782	0.0381188
mmu_circ_0007502	Ankle2	1534	8	6.40396	0.00046872
chr9:22643744-22812543:+	Tmtc2	571	1	5.8226	0.00771887
mmu_circ_0001055	Fndc3a	1335	11	5.72742	0.0108896
mmu_circ_0015000	Dennd1b	530	7	5.63348	0.0150778
mmu_circ_0000086	Lrp1b	594	5	5.61738	0.0152724
mmu_circ_0006178	Nf1	1050	8	5.48033	0.0239042
mmu_circ_0012733	Ablim3	606	5	5.46227	0.0243736
chr17:90362759-90597629:-	Wdr17	1053	6	5.39774	0.0374421
mmu_circ_0011983	Wbscr17	420	3	5.36832	0.0392482
mmu_circ_0001918	Inpp4b	268	2	5.35833	0.0398709
mmu_circ_0000552	Gpr137c	273	2	3.97754	0.00333655
mmu_circ_0008211	Crim1	1041	6	3.89903	0.00665925
mmu_circ_0009959	B230206F22Rik	287	3	3.74524	0.0137834
chr5:67647692-67660168:-	Sp3	1360	1	3.40016	0.0384135
mmu_circ_0003427	Mapk8	497	4	3.00287	0.0161796
mmu_circ_0007427	Wwp1	1537	12	2.91777	0.0319602
mmu_circ_0014862	Qk	463	3	2.86596	0.0318422
mmu_circ_0012163	Myo6	790	6	2.85642	0.0347584
mmu_circ_0015023	Pclo	2875	2	2.74904	0.0107042
chr2:24824944-24887069:-	Glis3	1114	1	2.74342	0.0139742
mmu_circ_0000528	Slc33a1	905	5	2.44951	0.032839
mmu_circ_0007020	Fam188a	967	11	2.43994	0.0445459
mmu_circ_0016046	Rab3gap2	221	2	2.42126	0.0158525
chr6:121410613-121413616:-	Rnf13	492	5	2.37545	0.0208321
mmu_circ_0010164	Zfp423	261	2	2.31406	0.0340886
mmu_circ_0005211	Sec63	400	5	2.17146	0.0440523
mmu_circ_0011515	Dpp6	214	2	2.01215	0.0458377
mmu_circ_0006528	D14Abb1e	2397	15	1.74338	0.0263758
mmu_circ_0015929	Smarca1	2946	22	1.65427	0.00366969
mmu_circ_0012307	Bcas1	546	4	1.60767	0.0284192
mmu_circ_0000943	Cdyl	742	2	1.49283	0.0459871
mmu_circ_0010753	Ankhd1	1165	7	1.4839	0.0463424
mmu_circ_0009286	Plce1	1538	1	1.42259	0.034364
mmu_circ_0008537	Runx1t1	652	4	1.36976	0.0373496
mmu_circ_0010726	Ash1l	5075	2	1.16928	0.025163
mmu_circ_0015092	Srpk2	544	5	1.16357	0.0485453
